# Supplementary material for: Explicit Training to Improve Affective Prosody Recognition in Adults with Acute Right Hemisphere Stroke
Source: Brain Sci. 2021 May 20;11(5):667. doi: 10.3390/brainsci11050667 (PMC8161405; doi:10.3390/brainsci11050667)
Supplement: Supplementary file 1 [file brainsci-11-00667-s001.zip]

Archive with 1 entries (1 files):
- brainsci-1214704-supplementary.pdf
